# Supplementary material for: The Influence of Chromosomal Environment on X-Linked Gene Expression in Drosophila melanogaster
Source: Genome Biol Evol. 2020 Oct 26;12(12):2391–402. doi: 10.1093/gbe/evaa227 (PMC7719225; doi:10.1093/gbe/evaa227)
Supplement: evaa227_Supplementary_Data [file evaa227_supplementary_data.zip]

Archive with 3 entries (3 files):
- SuppFigsTabs.pdf
- SuppFileS1.xlsx
- SuppFileS2.xlsx
