# Supplementary material for: The Influence of Chromosomal Environment on X-Linked Gene Expression in Drosophila melanogaster
Source: Genome Biol Evol. 2020 Oct 26;12(12):2391–402. doi: 10.1093/gbe/evaa227 (PMC7719225; doi:10.1093/gbe/evaa227)
Supplement: evaa227_Supplementary_Data [file evaa227_supplementary_data.zip › SuppFileS1.xlsx]

## Sheet: List of insertions 
Line ID	Cyt. band1	Coordinate2	Location3	Affected gene4	Proximal gene5	Distal gene5	Whole body dissection6						Head dissection6				Whole body dissection (homozygous vs. heterozygous females )6
							Female			Male			Female		Male		Heterozygous female			Female			Male
							Carcass	Head	Gonad	Carcass	Head	Gonad	Head case	Brain	Head case	Brain	Carcass	Head	Gonad	Carcass	Head	Gonad	Carcass	Head	Gonad
X83	1A1	175992	5' UTR/intron	tyn	-	-	13.548029	26.071813	1.622250	16.573409	14.360458	1.053084	-	-	-	-	-	-	-	-	-	-	-	-	-
X210	1C2	687009	UTR'5	sdk	-	-	12.557133	10.289157	1.184281	13.701495	7.356783	0.408673	-	-	-	-	-	-	-	-	-	-	-	-	-
X194	1C4	769982	UTR'5	fz3	RpL22, CG5273	-	8.018595	11.117528	0.435953	8.701686	8.489173	0.537224	-	-	-	-	-	-	-	-	-	-	-	-	-
X232	1D2	935352	5' UTR, intron	TRAM, CG32815	CG3706, CG3708, MЕD22, CG43867, Lztr1	CG3704, mus81, CG3703	8.226275	10.377112	1.033150	13.475657	8.423211	0.835741	27.594046	0.614473	21.394933	0.716478	8.998571	10.951140	1.251416	16.233891	18.995274	1.693291	18.968652	11.006330	1.335475
X82	1Е1	1063522	intergenic	-	-	CG3655	6.400542	7.041016	0.669647	5.442388	5.709600	0.291598	25.822927	0.454904	21.880044	0.661602	-	-	-	-	-	-	-	-	-
X54	1Е4	1209204	intergenic	-	CG14625, CG11381, CG14624	CG11382, CG11398, CG3638	12.349484	19.318228	1.622812	12.957660	18.081987	0.538472	-	-	-	-	-	-	-	-	-	-	-	-	-
X29	1Е4	1209204	intergenic	-	CG14625, CG11381, CG14624	CG11382, CG11398, CG3638	14.664669	15.941190	1.424882	11.087355	10.117465	0.465224	25.403551	0.822796	15.577555	0.735529	15.639732	14.356318	1.106118	22.344885	29.702880	3.242182	10.254145	9.148533	0.487556
X213	1Е5	1234390	intron	CG3638	-	CG11403, Atf3	7.851646	10.451715	0.620378	11.571550	7.512252	0.588710	-	-	-	-	-	-	-	-	-	-	-	-	-
X8	2B13	1873539	UTR'5	Pgam5	CG14803, Pex5, MЕD18, CG14814	Vps26, CG14817, CG14817, CG14805, CG14818, CG14806, trr	11.794703	16.853004	1.217086	13.807014	11.303627	0.929997	36.943717	2.115880	21.554333	1.085751	10.672509	12.956119	1.215960	23.053723	30.138272	2.721897	14.578391	10.053282	0.703222
X157	2C2	2011613	intron	east	mir-2496, PIG-K, Hr4	-	15.335491	13.843330	0.974471	12.529902	10.166802	0.377385	22.478137	1.340246	10.959299	1.308780	-	-	-	-	-	-	-	-	-
X188	2D5	2158967	UTR'5	wapl	bcn92	Cyp4d1, CG3630	6.870789	10.881144	0.728223	9.478257	6.119503	0.505131	-	-	-	-	-	-	-	-	-	-	-	-	-
X53	2F5	2317609	intron	Raf	-	-	11.059428	10.722015	0.996178	12.464508	13.367805	0.547298	-	-	-	-	-	-	-	-	-	-	-	-	-
X192	3D3	3449374	intergenic	-	CG12535	CG16782	8.813696	22.298395	0.718162	16.660649	18.079934	0.599766	-	-	-	-	-	-	-	-	-	-	-	-	-
X20	3D3	3451351	intergenic	-	CG12535	-	9.520570	16.855277	0.710219	14.387059	8.786022	0.495155	-	-	-	-	-	-	-	-	-	-	-	-	-
X45	3D3	3451429	intergenic	-	CG12535	CG16782, CG10801	14.815931	24.136883	1.052551	23.907340	15.801906	0.445571	-	-	-	-	-	-	-	-	-	-	-	-	-
X15	3Е6	3720051	UTR'5	Tlk	Rala	-	13.268292	17.268722	1.384973	15.123996	11.680732	0.938741	42.154860	2.555017	21.459680	1.012132	12.464326	16.140109	1.406219	21.649689	23.487416	4.057328	17.176598	9.244121	1.240427
X60	3Е7	3740658	intron	Tlk	-	-	12.173574	20.843795	1.466145	18.447733	17.699847	0.669019	19.533986	0.908551	16.253606	0.305845	-	-	-	-	-	-	-	-	-
X187	4F5	5322715	intergenic	-	Rnp4F, Sas10, CG15930, CG4198, dhd	Mcm3, CG3309, XRCC1, CanB	10.528476	13.995841	1.118028	9.966350	6.908017	0.360166	-	-	-	-	-	-	-	-	-	-	-	-	-
X199	5A12	5679981	intergenic	-	Tre1, RpL35, Rab18, CG4119	Gr5a, CG42449, PGAP1	13.562067	23.778136	1.581007	15.735436	17.169073	1.341567	60.344488	2.547147	31.331955	2.098021	-	-	-	-	-	-	-	-	-
X178	5B8	5755296	intergenic	lin-52	lin-52, CG15772, CG4078, CG3125	CG15771, MAPk-Ak2, CG42699	7.018821	11.390111	0.812305	10.130765	6.077805	0.501634	-	-	-	-	-	-	-	-	-	-	-	-	-
X186	5C7	5901698	intron	Act5C	-	CG12236, CG4020	10.316899	12.634954	1.163012	17.651130	9.497293	1.077725	-	-	-	-	-	-	-	-	-	-	-	-	-
X226	5C7	5901776	intron	Act5C	-	CG12236, CG4020	10.941321	16.050928	1.502258	22.984258	8.365485	0.934680	-	-	-	-	-	-	-	-	-	-	-	-	-
X98	5D1	5965760	intergenic	-	fs(1)M3, CG6067	Grip	11.986345	17.710067	0.592635	12.371351	19.172727	0.420296	-	-	-	-	-	-	-	-	-	-	-	-	-
X180	5D1	5965823	intergenic	-	fs(1)M3, CG6067	Grip	6.410000	8.396186	0.527977	6.950363	7.627069	0.442253	-	-	-	-	-	-	-	-	-	-	-	-	-
X221	5D1	5988734	intergenic	-	-	CG5966, CG4766	12.516433	17.409014	0.978173	14.691738	14.320288	0.905371	29.433087	2.038622	22.553635	1.143720	12.962600	13.814254	1.273904	21.999554	20.088720	3.320990	15.158838	9.769050	1.070680
X68	5D3	6069294	UTR'3	Tsp5D	CG5928, CG43115, CG5921	-	15.404830	19.157539	1.054617	13.729604	12.203556	0.349868	-	-	-	-	-	-	-	-	-	-	-	-	-
X151	5F2	6339095	intron	CG3842	CG42240, CG15894	CG3847, ND-B16.6	15.678466	21.915738	3.167229	29.189087	15.546207	1.221743	-	-	-	-	-	-	-	-	-	-	-	-	-
X34	6B1	6524533	UTR'5	CG3918	CG42340	CG3342, Spat, dx, RpL7A	13.248759	15.160212	0.674546	10.129243	6.870281	0.363579	26.615291	0.274136	13.738081	0.303696	-	-	-	-	-	-	-	-	-
X207	6Е2	6868129	intron	CG43736	CG14434	-	8.388377	9.629292	1.060117	11.802613	5.871273	0.572504	-	-	-	-	-	-	-	-	-	-	-	-	-
X21	6Е4	6968661	UTR'3, UTR'5	CG14431, Setd3	-	CG4586	10.308267	19.561777	1.035446	12.442868	11.068851	0.718536	-	-	-	-	-	-	-	-	-	-	-	-	-
X2	6Е4	6998549	intergenic	-	Inx7, ogre	Inx2	16.445383	19.152202	1.511766	20.315064	15.028340	1.051292	-	-	-	-	-	-	-	-	-	-	-	-	-
X27	6Е4	6998869	5' UTR/intron	Inx2	Inx7	-	11.392866	14.340053	0.943031	19.132560	8.903019	0.638971	-	-	-	-	-	-	-	-	-	-	-	-	-
X195	7D1	7967248	intron	sws, sn	-	-	8.681997	12.281612	0.947559	13.858067	9.938116	0.684422	27.753333	3.357760	19.378821	0.388161	-	-	-	-	-	-	-	-	-
X26	7D5	8057219	intron	fs(1)h	-	mys	11.126917	17.953799	1.011403	26.225495	16.544999	1.041032	21.032204	0.380023	14.823714	0.687122	-	-	-	-	-	-	-	-	-
X182	7D17	8176963	5' UTR/intron	slpr	CG2278	sdt	11.083283	16.867175	0.930182	11.675976	8.717872	0.666848	33.021085	1.129026	18.793070	1.092721	13.451586	16.409437	1.092959	23.899604	31.570959	2.047731	11.092807	8.983809	0.960696
X197	7D18	8193003	intron	sdt	-	-	14.848866	17.590713	1.850483	10.517308	10.227615	0.636577	27.984779	0.341089	19.317391	0.269250	-	-	-	-	-	-	-	-	-
X222	7F4	8561564	intron	Trf4-1	CG12112, IntS4, Nrg	CG12111, spirit	12.009279	14.926541	0.917848	13.558604	11.634912	0.841530	-	-	-	-	-	-	-	-	-	-	-	-	-
X11	8B6	8894224	intron	Moe	-	CG1885, Rbm13, e(r)	14.061858	22.917412	2.530606	21.449551	17.817217	0.909968	-	-	-	-	-	-	-	-	-	-	-	-	-
X94	8C4	9042594	intron	Nost	-	-	27.245866	36.461557	2.151750	20.346146	14.803986	1.371664	-	-	-	-	-	-	-	-	-	-	-	-	-
X202	8C4	9047984	intron	Nost	-	CG15365	15.886494	23.916783	3.829142	22.008345	14.136069	0.959007	-	-	-	-	-	-	-	-	-	-	-	-	-
X212	8C9	9103706	UTR'5	CG7766	-	Bx42, Arfrp1, AP-1gamma	9.101601	15.754707	1.046324	8.019698	7.682253	0.454620	24.887162	0.808374	17.577032	0.905552	12.064217	22.173976	1.161203	14.003566	17.235116	1.585515	9.464490	9.395615	0.606467
X174	8C13	9134501	UTR'5	fend	-	CG7065	11.706540	17.003660	1.084168	13.158252	12.284842	0.521916	-	-	-	-	-	-	-	-	-	-	-	-	-
X148	8C13	9134915	UTR'5	fend	-	CG7065	9.693191	11.196492	1.034783	9.028997	6.017562	0.248666	-	-	-	-	-	-	-	-	-	-	-	-	-
X191	8C13	9135026	UTR'5	fend	-	CG7065	10.498257	24.585060	1.109398	9.784451	17.606587	0.820006	-	-	-	-	-	-	-	-	-	-	-	-	-
X196	8C13	9135037	UTR'5	fend	-	CG7065	8.013824	14.783798	0.694292	8.768737	13.364695	0.639006	30.722035	0.744745	17.914337	0.845807	8.784233	14.433657	0.860814	30.587181	22.881943	4.331023	8.969487	10.943007	0.652765
X220	8F5	9651090	intron	Ptpmeg2	-	CG3106	20.337557	33.625931	2.568716	31.056359	25.885941	1.858413	-	-	-	-	-	-	-	-	-	-	-	-	-
X65	9B1	10070875	intergenic	-	CG15312, Gr9a	ZAP3	9.797441	13.046510	1.389124	8.211523	7.492423	0.490966	19.906719	1.018217	13.676571	0.680271	10.107427	15.214602	1.811957	10.461197	14.004160	0.666435	6.890220	6.088559	0.395654
X1	9B6	10318800	intron	alpha-Man-I	-	CG2909	11.408027	19.247390	1.139194	17.543767	11.899427	0.996081	27.011989	0.631692	19.699454	0.658569	11.824498	21.208974	1.145177	26.294325	36.186752	3.721752	16.533542	9.484381	1.134983
X209	9B7	10325568	intron	alpha-Man-I	-	CG2909, Gip, CG15306, CG43740	13.871966	18.586486	1.314416	16.517883	9.397121	1.042502	36.939048	1.369831	25.683634	1.044628	-	-	-	-	-	-	-	-	-
X231	9B12	10366287	intergenic	-	l(1)G0289	CG32679, CG17841, CG32686, CG2898	7.276436	7.339323	0.847880	8.047417	6.329302	0.326151	28.441543	1.142374	18.340445	0.538202	-	-	-	-	-	-	-	-	-
X35	9Е1	10730636	intron	stx	-	-	14.300209	24.413080	1.215320	20.365368	19.897839	1.074749	38.210803	1.104722	22.901637	1.163682	14.968909	11.999544	1.381329	28.057435	27.928223	3.745717	15.902461	14.244496	1.254822
X214	10C1	11493193	UTR'5	Drak	CG33235, Spase25, Uba5, Cyp4g15	-	14.497321	22.214673	1.101751	19.733553	16.042029	1.064041	-	-	-	-	-	-	-	-	-	-	-	-	-
X23	10C5	11558520	5' UTR/intron	CG1572	Drak	PGRP-SA, RpII215	15.518411	42.130158	1.284495	20.826280	29.920704	0.659992	-	-	-	-	-	-	-	-	-	-	-	-	-
X179	10D6	11713588	UTR'5	Amun	FucT6, CG2444, PhKgamma, mir-9370	prtp, Tango10	22.352679	31.967748	2.398202	15.768916	15.735156	0.826510	-	-	-	-	-	-	-	-	-	-	-	-	-
X59	10D6	11714665	UTR'5	Amun	mir-9370, FucT6, CG2444	CG15221, Tango10, prtp	9.092765	13.688170	1.194075	13.344533	10.999390	0.754016	27.656875	0.883259	14.905801	0.442533	-	-	-	-	-	-	-	-	-
X106	10Е1	11729178	intron	CG15221, inaF-A, inaF-B, inaF-C	inaF-D, Tango10	-	23.853946	39.777639	4.843383	31.715607	25.793741	1.110098	-	-	-	-	-	-	-	-	-	-	-	-	-
X215	10Е1	11729218	intron	CG15221, inaF-A, inaF-B, inaF-C	inaF-D, Tango10	-	6.877607	9.844315	1.183782	8.581759	9.685386	0.230298	55.341807	3.642326	37.457290	2.663292	-	-	-	-	-	-	-	-	-
X193	11A11	12003975	intergenic	-	fw	CG1806, CG1492, regucalcin	8.297389	18.014739	0.677371	12.783145	13.650694	1.210108	-	-	-	-	-	-	-	-	-	-	-	-	-
X185	11A11	12463520	intergenic	-	Rab40, CG15731, CG15927, PKCd	CG42258	13.740828	17.703775	1.665889	17.913711	9.521555	0.907330	-	-	-	-	-	-	-	-	-	-	-	-	-
X170	11B1	12575595	intron	Pits	hwt	LIMK1	5.616417	14.010498	0.435641	11.638666	9.787944	0.298023	-	-	-	-	-	-	-	-	-	-	-	-	-
X22	12C1	13762705	intergenic	-	Yp3, Rtc1, CG32625	rdgB	14.684814	24.233681	1.972452	18.903331	15.582731	1.268542	-	-	-	-	-	-	-	-	-	-	-	-	-
X223	12C1	13762705	intergenic	-	Yp3, Rtc1, CG32625	rdgB	13.303181	58.961432	1.816965	13.178438	30.212592	0.463605	29.128819	0.719011	17.196677	0.578225	-	-	-	-	-	-	-	-	-
X25	12Е5	14222240	intron	l(1)G0007	-	CG11674, mRpL38	8.542091	10.874750	0.926589	10.837593	9.279476	0.490421	-	-	-	-	-	-	-	-	-	-	-	-	-
X238	12Е5	14222330	intron	l(1)G0007	-	CG11674, mRpL38, CG42271	10.315607	9.519128	0.752873	9.224674	6.187049	0.470732	-	-	-	-	-	-	-	-	-	-	-	-	-
X5	12F4	14826069	UTR'5	rut	-	CG14408, CG14411	12.232153	19.075741	0.978435	17.837661	13.804790	0.637681	-	-	-	-	-	-	-	-	-	-	-	-	-
X145	12F4	14826071	UTR'5	rut	-	CG14408, CG14411	12.715537	22.603947	1.458067	27.438681	15.704182	0.697173	-	-	-	-	-	-	-	-	-	-	-	-	-
X225	12F4	14826071	UTR'5	rut	-	CG14408, CG14411	13.253061	31.652757	0.818019	10.858801	19.726263	1.277079	-	-	-	-	-	-	-	-	-	-	-	-	-
X9	13A9	15075124	intron	Lsd-2	dob, opm	CG33177, CG33178, CG9065	16.860262	19.488882	1.500721	29.357736	21.484581	0.733387	-	-	-	-	-	-	-	-	-	-	-	-	-
X169	13A10	15089555	intergenic	-	CG5599, CG15027	Rab3-GEF	9.403605	14.020622	0.765927	11.294218	12.033673	0.220068	-	-	-	-	-	-	-	-	-	-	-	-	-
X205	13E10	15788882	intergenic	-	mRpS30, Paf-AHalpha, Efhc1.1, CG43673	Rhp, CG8974, CG32581	34.054366	47.228952	3.189834	31.080870	58.236264	2.329537	-	-	-	-	-	-	-	-	-	-	-	-	-
X239	14A6	16005774	UTR'5	vap	CG8939, exd	CG12698, Muc14A	7.971663	10.576479	1.134764	7.510339	6.824557	0.811590	32.084481	0.559553	18.374209	0.724448	8.990308	12.506273	1.309114	24.132873	24.484022	3.957873	8.614618	8.726850	1.255447
X245	14A7	16068555	intron	dpr18	CG12395	Nipsnap, Tob	5.187045	5.359413	0.691646	5.933849	4.472438	0.182519	-	-	-	-	-	-	-	-	-	-	-	-	-
X177	14B7	16278337	UTR'5	eas	Pros28.1, Mfe2, kat80	CG32576, UQCR-14	11.537756	13.363390	0.950528	24.424371	15.134423	0.585764	-	-	-	-	-	-	-	-	-	-	-	-	-
X183	14B7	16278373	UTR'5	eas	Pros28.1, Mfe2, kat80	CG32576, UQCR-14, caz	16.695902	24.551111	1.196071	18.945503	14.266446	1.206076	58.028438	2.626797	31.904058	2.334943	15.628587	23.982863	1.284846	33.963562	35.996181	2.938318	20.846051	14.034973	1.413349
X200	14D14	16332768	intron	CG9921	CG9919, CalpC, CG32579, CG9917	Dsp1	11.671117	16.971397	1.188662	14.871333	11.919715	0.787021	36.062862	0.705205	17.154096	1.050625	15.542166	20.317283	1.596547	17.731961	23.913613	2.025669	18.352192	12.174760	0.989386
X173	15A1	16670810	intron	CG13012	r, CG15865	CG13010, sing, Axs	8.564794	18.645745	0.588065	11.962726	10.961034	0.460283	-	-	-	-	-	-	-	-	-	-	-	-	-
X181	16A1	17296493	intron	Fim, CG5445	-	-	7.624814	8.973956	0.882797	9.786977	5.438872	0.337987	-	-	-	-	-	-	-	-	-	-	-	-	-
X62	16B9	17625176	3' UTR/intron	stas	-	CG8326, corolla, ND-24, CG8289	21.721932	23.947196	2.101229	22.217194	9.185603	2.647476	28.805421	0.853471	20.368642	0.459078	-	-	-	-	-	-	-	-	-
X64	16B10	17632078	intergenic	-	corolla, CG8326, stas	ND-24, CG8289, CG5800, RhoGAPp190	11.220797	23.422164	1.630966	9.634078	11.524630	0.681239	-	-	-	-	-	-	-	-	-	-	-	-	-
X105	16C1	17698803	intergenic	-	chas	CG8188, CG5884, par-6	9.882519	11.192534	1.316819	9.399302	8.837854	0.572043	-	-	-	-	-	-	-	-	-	-	-	-	-
X247	16C5	17738674	5' UTR/intron	raskol	-	-	14.597789	17.337691	1.340871	15.471316	10.167832	0.583951	40.349271	0.895735	32.320389	1.361997	-	-	-	-	-	-	-	-	-
X233	17C1	18505312	UTR'5	Wnt5	Xrcc2, Pgant7	Ggt-1, CG6470	6.743592	7.219874	0.657861	6.378740	4.328969	0.318956	-	-	-	-	-	-	-	-	-	-	-	-	-
X116	17C3	18534603	intron	Bx	CG15047, CG15042	-	7.049584	13.547844	0.804893	7.926997	8.453232	0.231404	-	-	-	-	-	-	-	-	-	-	-	-	-
X244	18A4	19154997	5' UTR/intron	RhoGAP18B	-	-	12.261613	12.435907	1.933352	13.134555	12.641431	0.870600	23.227100	0.789263	17.752194	0.336628	14.542183	12.268208	2.772614	16.218938	18.707694	1.868049	13.813472	11.980840	0.815601
X228	18A8	19180243	UTR'5	CG7453	CG7556, CG33939, Inx5	CG33253, Mec2	6.406167	12.243876	0.592226	6.805982	6.327145	0.338515	-	-	-	-	-	-	-	-	-	-	-	-	-
X216	18B7	19262659	intron	Vav	rictor	CG8010	12.642691	20.501725	0.944417	18.971924	18.697899	1.063039	-	-	-	-	-	-	-	-	-	-	-	-	-
X201	18C1	19298145	UTR'5	CG8034	-	CG8051	5.466147	8.672951	0.478352	8.162814	4.952589	0.378541	-	-	-	-	-	-	-	-	-	-	-	-	-
X218	18C1	19308076	intergenic	intergenic	CG8051, CG8034	out	10.508393	17.408631	0.717741	9.095108	13.025378	0.406959	-	-	-	-	-	-	-	-	-	-	-	-	-
X131	18C8	19494492	UTR'3	kish	CG12204, pcm, Naa15-16	Pfrx, CG14200	14.703661	33.320932	1.949535	19.444877	16.252436	0.679751	-	-	-	-	-	-	-	-	-	-	-	-	-
X198	18C8	19498182	intron	Pfrx, CG14200	CG14199, CG12204, ND-18, pcm	-	13.321336	22.288342	1.973612	17.598526	16.259690	0.739656	-	-	-	-	-	-	-	-	-	-	-	-	-
X189	18C8	19498190	intron	Pfrx, CG14200	CG14199, CG12204, ND-18, pcm	-	8.041980	16.060736	0.964231	12.989275	12.096030	0.590773	-	-	-	-	-	-	-	-	-	-	-	-	-
X227	18D13	19663160	5' UTR/intron	CG14223	Еlys	Ssu72, Zw, et	10.943565	19.243119	0.821817	9.460735	10.493515	0.540990	-	-	-	-	-	-	-	-	-	-	-	-	-
X118	18D13	19665841	UTR'3	Ssu72	CG14223, Elys	Zw, et	14.614765	26.841182	0.926983	16.207897	20.507352	0.966792	-	-	-	-	-	-	-	-	-	-	-	-	-
X236	18Е1	19693482	UTR'5	Mer	CG14227, Ubqn, dome	CG14229, Cdc42, CG14231, CG14232	9.137482	15.012452	1.399831	10.487806	11.007107	0.666055	-	-	-	-	-	-	-	-	-	-	-	-	-
X171	19A2	19887117	exon, intron	amn, Hers	-	-	7.263234	12.099385	0.812139	8.767284	6.565749	0.530222	-	-	-	-	-	-	-	-	-	-	-	-	-
X28	18F4	19887117	exon, intron	amn, Hers	-	-	10.725915	19.336347	1.021068	11.656557	16.205337	0.765422	-	-	-	-	-	-	-	-	-	-	-	-	-
X224	19A2	19887128	exon, intron	amn, Hers	-	-	7.244771	6.794701	1.366122	4.646799	4.071506	0.271618	-	-	-	-	-	-	-	-	-	-	-	-	-
X104	18F4	19887264	exon, intron	amn, Hers	-	-	7.914709	12.034097	0.649860	12.990540	8.451208	0.562339	-	-	-	-	-	-	-	-	-	-	-	-	-
X234	19A2	19887348	exon, intron	amn, Hers	-	-	6.869632	12.717094	0.859526	8.236411	7.969206	0.377480	25.238640	1.217578	17.454012	0.650109	-	-	-	-	-	-	-	-	-
X219	19D2	20489108	intron	RhoGAP19D	CG15461	-	16.686009	22.836335	1.798331	20.564479	23.293997	1.831960	-	-	-	-	-	-	-	-	-	-	-	-	-
X190	19F1	21117218	UTR'5	CG15445	unc, CG11566, stg1	CG34120	6.314962	13.225526	0.609726	6.046123	7.359257	0.735348	-	-	-	-	-	-	-	-	-	-	-	-	-
X24	19F4	21319242	UTR'5	SLIRP1, anox	Rpt6, CG1801	Dd, CG1486	16.003333	26.035179	1.673505	12.600317	19.838984	0.731583	35.779685	1.438884	22.138373	1.797096	-	-	-	-	-	-	-	-	-
	1 Cytological band
	2 Genomic position of the insertion
	3 Type of genomic location
	4 Gene overlapping with the insertion
	5 Gene located within 10 kb of the insertion
	6 Normalized β-galactosidase activity (units/mg)
