# Supplementary material for: The Influence of Chromosomal Environment on X-Linked Gene Expression in Drosophila melanogaster
Source: Genome Biol Evol. 2020 Oct 26;12(12):2391–402. doi: 10.1093/gbe/evaa227 (PMC7719225; doi:10.1093/gbe/evaa227)
Supplement: evaa227_Supplementary_Data [file evaa227_supplementary_data.zip › SuppFileS2.xlsx]

## Sheet: Correlation analysis
Dataset	Expression	Tissue	DCC binding site	Spearman’s correlation		Linear regression
				Rho	P-value1	R2	P-value1
Whole body dissection	Male/Female	Carcass	HAS	-0.24341	0.03289	0.0616859	0.030061
Whole body dissection	Male/Female	Carcass	MLЕ	-0.270238	0.015554	0.0823866	0.010735
Whole body dissection	Male/Female	Carcass	MSL2	-0.227201	0.047652	0.0602921	0.035385
Whole body dissection	Male/Female	Carcass	MSL3	-0.204983	0.050694	0.0627978	0.022036
Whole body dissection	Male/Female	Head	HAS	-0.267587	0.021296	0.0445907	0.055785
Whole body dissection	Male/Female	Head	MLЕ	-0.173993	0.084377	0.0236805	0.112362
Whole body dissection	Male/Female	Head	MSL2	-0.382179	0.002108	0.0965232	0.010483
Whole body dissection	Male/Female	Head	MSL3	-0.192963	0.0617	0.0176826	0.145488
Whole body dissection	Male/Female	Gonad	HAS	0.0277154	0.582155	0.00493722	0.699904
Whole body dissection	Male/Female	Gonad	MLЕ	0.077152	0.728301	0.00769327	0.754648
Whole body dissection	Male/Female	Gonad	MSL2	-0.0179654	0.448138	0.000110665	0.530381
Whole body dissection	Male/Female	Gonad	MSL3	0.0167832	0.553001	0.00169376	0.6276
Whole body dissection	Female	Carcass	HAS	-0.0789012	0.277535	0.0126368	0.200413
Whole body dissection	Female	Carcass	MLЕ	-0.0980311	0.21998	0.0175743	0.148183
Whole body dissection	Female	Carcass	MSL2	-0.0041847	0.487968	0.00223231	0.365973
Whole body dissection	Female	Carcass	MSL3	-0.170586	0.086942	0.0396487	0.055898
Whole body dissection	Female	Head	HAS	0.0592759	0.67132	0.000574243	0.570855
Whole body dissection	Female	Head	MLЕ	0.000732601	0.502371	0.00911615	0.22648
Whole body dissection	Female	Head	MSL2	0.0710678	0.697585	0.00761099	0.736746
Whole body dissection	Female	Head	MSL3	-0.0620192	0.311392	0.0303415	0.082609
Whole body dissection	Female	Gonad	HAS	-0.0244548	0.427568	0.0141338	0.187041
Whole body dissection	Female	Gonad	MLЕ	-0.089652	0.240086	0.0242662	0.109504
Whole body dissection	Female	Gonad	MSL2	0.00541126	0.515797	0.0051869	0.300652
Whole body dissection	Female	Gonad	MSL3	-0.0103584	0.467341	0.0130414	0.18252
Whole body dissection	Male	Carcass	HAS	-0.195915	0.070131	0.0463207	0.05235
Whole body dissection	Male	Carcass	MLЕ	-0.224496	0.037317	0.0510112	0.036366
Whole body dissection	Male	Carcass	MSL2	-0.126696	0.177823	0.0261922	0.118907
Whole body dissection	Male	Carcass	MSL3	-0.273295	0.013961	0.0771476	0.01254
Whole body dissection	Male	Head	HAS	-0.113169	0.198316	0.00299238	0.341696
Whole body dissection	Male	Head	MLЕ	-0.134982	0.143404	0.0168001	0.153675
Whole body dissection	Male	Head	MSL2	-0.126407	0.178375	0.0067132	0.276027
Whole body dissection	Male	Head	MSL3	-0.18208	0.073166	0.0454903	0.044015
Whole body dissection	Male	Gonad	HAS	-0.0703497	0.299422	0.00173058	0.378259
Whole body dissection	Male	Gonad	MLЕ	-0.0709707	0.288233	0.00291979	0.335757
Whole body dissection	Male	Gonad	MSL2	-0.0515873	0.353829	0.00171468	0.382024
Whole body dissection	Male	Gonad	MSL3	-0.0423951	0.368407	0.00237782	0.349844
1Shaded cells indicate significant correlations (P<0.05)

## Sheet: ANCOVA
Dependent variable	Source of variance		Degrees of freedom (effect, error)	F-value	P-value1
Log2(Male/female expression) of the reporter gene in carcass	1: Covariate	Log2(Male/female expression) of endogenous genes in carcass	1, 38	1.5532	0.2203
	2: Categorical explanatory variable	Distance to HAS (close vs. distant)2	1, 38	1.2185	0.1383
	1 × 2 interaction		1, 38	0.0001	0.9934
	1: Covariate	Log2(Male/female expression) of endogenous genes in carcass	1, 41	1.6724	0.20318
	2: Categorical explanatory variable	Distance to MLE binding sites (close vs. distant)	1, 41	3.9171	0.02727
	1 × 2 interaction		1, 41	0.0133	0.90881
	1: Covariate	Log2(Male/female expression) of endogenous genes in carcass	1, 37	1.8221	0.18526
	2: Categorical explanatory variable	Distance to MSL2 binding sites (close vs. distant)2	1, 37	3.1482	0.04212
	1 × 2 interaction		1, 37	0.0032	0.95514
	1: Covariate	Log2(Male/female expression) of endogenous genes in carcass	1, 43	0.4039	0.5284
	2: Categorical explanatory variable	Distance to MSL3 binding sites (close vs. distant)2	1, 43	1.233	1.1365
	1 × 2 interaction		1, 43	0.0129	0.91
Log2(Male/female expression) of the reporter gene in head	1: Covariate	Log2(Male/female expression) of endogenous genes in head	1, 39	0.191	0.66448
	2: Categorical explanatory variable	Distance to HAS (close vs. distant)2	1, 39	3.6237	0.03218
	1 × 2 interaction		1, 39	0.0011	0.97395
	1: Covariate	Log2(Male/female expression) of endogenous genes in head	1, 43	0.6233	0.4341
	2: Categorical explanatory variable	Distance to MLE binding sites (close vs. distant)2	1, 43	1.6966	0.09985
	1 × 2 interaction		1, 43	0.5096	0.4792
	1: Covariate	Log2(Male/female expression) of endogenous genes in head	1, 38	0.6322	0.43151
	2: Categorical explanatory variable	Distance to MSL2 binding sites (close vs. distant)2	1, 38	7.295	0.00514
	1 × 2 interaction		1, 38	0.4322	0.51487
	1: Covariate	Log2(Male/female expression) of endogenous genes in head	1, 44	0.4874	0.4887
	2: Categorical explanatory variable	Distance to MSL3 binding sites (close vs. distant)2	1, 44	1.3779	0.1234
	1 × 2 interaction		1, 44	0.0706	0.7918
Log2(Male/female expression) of the reporter gene in gonad	1: Covariate	Log2(Male/female expression) of endogenous genes in gonad	1, 39	0.4527	0.505
	2: Categorical explanatory variable	Distance to HAS (close vs. distant)2	1, 39	3.0657	0.45609
	1 × 2 interaction		1, 39	0.6078	0.44033
	1: Covariate	Log2(Male/female expression) of endogenous genes in gonad	1, 42	0.4652	0.4989
	2: Categorical explanatory variable	Distance to MLE binding sites (close vs. distant)2	1, 42	1.3879	0.3773
	1 × 2 interaction		1, 42	0.3167	0.5766
	1: Covariate	Log2(Male/female expression) of endogenous genes in gonad	1, 38	0.5291	0.4995
	2: Categorical explanatory variable	Distance to MSL2 binding sites (close vs. distant)2	1, 38	1.4939	0.38545
	1 × 2 interaction		1, 38	0.5291	0.4715
	1: Covariate	Log2(Male/female expression) of endogenous genes in gonad	1, 44	1.1177	0.2962
	2: Categorical explanatory variable	Distance to MSL3 binding sites (close vs. distant)2	1, 44	0.9312	0.3301
	1 × 2 interaction		1, 44	0.1648	0.6868
Log2(Male/female expression) of the reporter gene in carcass	1: Covariate	Distance to HAS (bp)	1, 26	4.5906	0.02084
	2: Categorical explanatory variable	Dosage of the reporter gene (homozygous vs. heterozygous females)	1, 26	34.0402	3.778e-06
	1 × 2 interaction		1, 26	0.0107	0.91833
	1: Covariate	Distance to MLE (bp)	1, 26	3.8877	0.02969
	2: Categorical explanatory variable	Dosage of the reporter gene (homozygous vs. heterozygous females)	1, 26	33.3807	4.378e-06
	1 × 2 interaction		1, 26	0.1208	0.73098
	1: Covariate	Distance to MSL2 (bp)	1, 24	3.4776	0.03724
	2: Categorical explanatory variable	Dosage of the reporter gene (homozygous vs. heterozygous females)	1, 24	30.199	1.193e-05
	1 × 2 interaction		1, 24	0.0162	0.89975
	1: Covariate	Distance to MSL3 (bp)	1, 26	1.5084	0.1152
	2: Categorical explanatory variable	Dosage of the reporter gene (homozygous vs. heterozygous females)	1, 26	30.794	7.937e-06
	1 × 2 interaction		1, 26	0.1747	0.6794
Log2(Male/female expression) of the reporter gene in head	1: Covariate	Distance to HAS (bp)	1, 26	15.561	0.00027
	2: Categorical explanatory variable	Dosage of the reporter gene (homozygous vs. heterozygous females)	1, 26	52.423	1.089e-07
	1 × 2 interaction		1, 26	0.287	0.596696
	1: Covariate	Distance to MLE (bp)	1, 26	19.112	9e-05
	2: Categorical explanatory variable	Dosage of the reporter gene (homozygous vs. heterozygous females)	1, 26	56.721	5.383e-08
	1 × 2 interaction		1, 26	0.167	0.686101
	1: Covariate	Distance to MSL2 (bp)	1, 24	15.5356	0.00031
	2: Categorical explanatory variable	Dosage of the reporter gene (homozygous vs. heterozygous females)	1, 24	44.1612	7.128e-07
	1 × 2 interaction		1, 24	0.0424	0.838609
	1: Covariate	Distance to MSL3 (bp)	1, 26	9.1812	0.00274
	2: Categorical explanatory variable	Dosage of the reporter gene (homozygous vs. heterozygous females)	1, 26	44.228	4.699e-07
	1 × 2 interaction		1, 26	0.125	0.72657
Log2(Male/female expression) of the reporter gene in gonad	1: Covariate	Distance to HAS (bp)	1, 26	3.0115	0.04726
	2: Categorical explanatory variable	Dosage of the reporter gene (homozygous vs. heterozygous females)	1, 26	16.8616	0.0003542
	1 × 2 interaction		1, 26	0.001	0.975186
	1: Covariate	Distance to MLE (bp)	1, 26	2.0948	0.07988
	2: Categorical explanatory variable	Dosage of the reporter gene (homozygous vs. heterozygous females)	1, 26	16.4444	0.0004048
	1 × 2 interaction		1, 26	0.1997	0.658678
	1: Covariate	Distance to MSL2 (bp)	1, 24	1.7769	0.09752
	2: Categorical explanatory variable	Dosage of the reporter gene (homozygous vs. heterozygous females)	1, 24	18.45	0.0002492
	1 × 2 interaction		1, 24	0.0138	0.90753
	1: Covariate	Distance to MSL3 (bp)	1, 26	1.3811	0.12529
	2: Categorical explanatory variable	Dosage of the reporter gene (homozygous vs. heterozygous females)	1, 26	15.9526	0.0004748
	1 × 2 interaction		1, 26	0.0673	0.797338
Log2(Male/female expression) of the reporter gene in carcass	1: Covariate	Log2(Male/female expression) of endogenous genes in carcass	1, 20	4.6741	0.04292
	2: Categorical explanatory variable	Dosage of the reporter gene (homozygous vs. heterozygous females)	1, 20	28.5337	3.15e-05
	1 × 2 interaction		1, 20	1.6046	0.2198
Log2(Male/female expression) of the reporter gene in head	1: Covariate	Log2(Male/female expression) of endogenous genes in head	1, 18	2.1301	0.161663
	2: Categorical explanatory variable	Dosage of the reporter gene (homozygous vs. heterozygous females)	1, 18	19.5008	0.0003335
	1 × 2 interaction		1, 18	0.0644	0.80259
Log2(Male/female expression) of the reporter gene in gonad	1: Covariate	Log2(Male/female expression) of endogenous genes in gonad	1, 20	0.4058	0.531311
	2: Categorical explanatory variable	Dosage of the reporter gene (homozygous vs. heterozygous females)	1, 20	16.8151	0.000556
	1 × 2 interaction		1, 20	0.6822	0.41859
1Shaded cells indicate significant correlations (P<0.05)
2The groups of distances of an insertion to the nearest DCC binding sites: ‘close’ (0–25 kb), ‘distant’ (25–50 kb)
